# Supplementary material for: Protease nexin-1 prevents growth of human B cell lymphoma via inhibition of sonic hedgehog signaling
Source: Blood Cancer J. 2018 Feb 26;8(2):24. doi: 10.1038/s41408-018-0063-x (PMC5827524; doi:10.1038/s41408-018-0063-x)
Supplement: Supplementary file 1 — Supplementary Table [file 41408_2018_63_MOESM1_ESM.xlsx]

## Sheet: Sheet1
Gene	Forward	Reverse
GAPDH	5'CCACCATGGCAAATTCCATGGC3'	5'TCTAGACGGCAGGTCAGGTCCAC3'
PN-1(human)	5'GGAACTAGGCTCCAACAC3'	5'TACCAACTCCATTTACGC3'
SHH(human)	5'AGGGCTGGGACGAAGATGG3'	5'GCTTTCACCGAGCAGTGGATA3'
GLI1(human)	5 ATGGCGAGCCCTGCTGTCT3'	5'TGGGTGAGGTGCGGATAA3'
PTCH1	5'AGGCAGCGGTAGTAGTGG3'	5'CTGTAGCGGGTATTGTCG3'
MMP-9	5'TGTACCGCTATGGTTACACTCG3'	5'GGCAGGGACAGTTGCTTCT3'
ACTIN(mouse)	5'GGCACCACACCTTCTACAATG3'	5'GGGGTGTTGAAGGTCTCAAAC3'
SHH(mouse)	5'GTAACCGCCACTTTGTCA3'	5'CAAACTACAGGCTCCATCC3'
PN-1(mouse)	5'ACATGGGATCGCGTCCATC3'	5'GCCACGGTCACAATGTCTTT3'
GLI1(mouse)	5'GGCTGTCGGAAGTCCTATT3'	5'GGTCACTGGCATTGCTAAA3'
